# Supplementary material for: Class I histone deacetylases (HDAC) critically contribute to Ewing sarcoma pathogenesis
Source: J Exp Clin Cancer Res. 2021 Oct 15;40:322. doi: 10.1186/s13046-021-02125-z (PMC8518288; doi:10.1186/s13046-021-02125-z)
Supplement: Supplementary file 3 — Additional file 3: Fig. S9. Whole Western blots with molecular weight markers in selected figures. [file 13046_2021_2125_MOESM3_ESM.zip]

Archive with 3 entries (3 files):
- Figure S9-1.tif
- Figure S9-2.tif
- Figure S9-3.tif
